# Supplementary material for: Largely Enhanced Thermoelectric Power Factor of Flexible Cu2−xS Film by Doping Mn
Source: Materials (Basel). 2023 Nov 14;16(22):7159. doi: 10.3390/ma16227159 (PMC10672275; doi:10.3390/ma16227159)
Supplement: Supplementary file 1 [file materials-16-07159-s001.zip]

Archive with 1 entries (1 files):
- materials-2705017-SI.pdf
